# Supplementary material for: Dark Sweet Cherry (Prunus avium) Anthocyanins Suppressed ERK1/2-Akt/mTOR Cell Signaling and Oxidative Stress: Implications for TNBC Growth and Invasion
Source: Molecules. 2022 Oct 25;27(21):7245. doi: 10.3390/molecules27217245 (PMC9657292; doi:10.3390/molecules27217245)
Supplement: Supplementary file 1 [file molecules-27-07245-s001.zip]

Archive with 1 entries (1 files):
- molecules-1915062-supplementary.pdf
